# Supplementary material for: Transition metal-free catalytic reduction of primary amides using an abnormal NHC based potassium complex: integrating nucleophilicity with Lewis acidic activation
Source: Chem Sci. 2019 Dec 27;11(7):1848–54. doi: 10.1039/c9sc05953a (PMC8148392; doi:10.1039/c9sc05953a)
Supplement: SC-011-C9SC05953A-s002 [file SC-011-C9SC05953A-s002.cif]

# Electronic Supplementary Material (ESI) for Chemical Science.
# This journal is © The Royal Society of Chemistry 2020

####################################################################### 
# 
# This file contains crystal structure data downloaded from the 
# Cambridge Structural Database (CSD) hosted by the Cambridge 
# Crystallographic Data Centre (CCDC).
# 
# Full information about CCDC data access policies and citation 
# guidelines are available at http://www.ccdc.cam.ac.uk/access/V1 
# 
# Audit and citation data items may have been added by the CCDC. 
# Please retain this information to preserve the provenance of 
# this file and to allow appropriate attribution of the data. 
# 
#######################################################################

data_mbcbad
_database_code_depnum_ccdc_archive 'CCDC 1900619'
loop_
_audit_author_name
_audit_author_address
'Arpan Das'
;Senior Research Fellow
India
;
_audit_update_record             
;
2019-03-02 deposited with the CCDC.	2019-12-27 downloaded from the CCDC.
;
_audit_creation_date             2019-03-02
_audit_creation_method           
;
Olex2 1.2
(compiled 2018.05.29 svn.r3508 for OlexSys, GUI svn.r5506)
;
_shelx_SHELXL_version_number     2014/7
_chemical_name_common            ?
_chemical_name_systematic        ?
_chemical_formula_moiety         'C45 H57 B N2 O2'
_chemical_formula_sum            'C45 H57 B N2 O2'
_chemical_formula_weight         668.73
_chemical_melting_point          ?
_chemical_oxdiff_formula         'C H N O B'
loop_
_atom_type_symbol
_atom_type_description
_atom_type_scat_dispersion_real
_atom_type_scat_dispersion_imag
_atom_type_scat_source
C C 0.0181 0.0091 'International Tables Vol C Tables 4.2.6.8 and 6.1.1.4'
H H 0.0000 0.0000 'International Tables Vol C Tables 4.2.6.8 and 6.1.1.4'
B B 0.0090 0.0039 'International Tables Vol C Tables 4.2.6.8 and 6.1.1.4'
N N 0.0311 0.0180 'International Tables Vol C Tables 4.2.6.8 and 6.1.1.4'
O O 0.0492 0.0322 'International Tables Vol C Tables 4.2.6.8 and 6.1.1.4'

_shelx_space_group_comment       
;
The symmetry employed for this shelxl refinement is uniquely defined
by the following loop, which should always be used as a source of
symmetry information in preference to the above space-group names.
They are only intended as comments.
;
_space_group_crystal_system      triclinic
_space_group_IT_number           2
_space_group_name_H-M_alt        'P -1'
_space_group_name_Hall           '-P 1'
loop_
_space_group_symop_operation_xyz
'x, y, z'
'-x, -y, -z'

_cell_length_a                   9.6381(5)
_cell_length_b                   11.4850(6)
_cell_length_c                   19.0369(9)
_cell_angle_alpha                85.238(4)
_cell_angle_beta                 75.946(4)
_cell_angle_gamma                75.838(5)
_cell_volume                     1981.44(18)
_cell_formula_units_Z            2
_cell_measurement_reflns_used    6522
_cell_measurement_temperature    100.00
_cell_measurement_theta_max      65.6220
_cell_measurement_theta_min      2.3800
_shelx_estimated_absorpt_T_max   0.951
_shelx_estimated_absorpt_T_min   0.904
_exptl_absorpt_coefficient_mu    0.513
_exptl_absorpt_correction_T_max  1.00000
_exptl_absorpt_correction_T_min  0.52439
_exptl_absorpt_correction_type   multi-scan
_exptl_absorpt_process_details   
;
CrysAlisPro, Agilent Technologies,
Version 1.171.37.34 (release 22-05-2014 CrysAlis171 .NET)
(compiled May 22 2014,16:03:01)
Empirical absorption correction using spherical harmonics,
 implemented in SCALE3 ABSPACK scaling algorithm.
;
_exptl_absorpt_special_details   ?
_exptl_crystal_colour            'clear light colourless'
_exptl_crystal_colour_lustre     clear
_exptl_crystal_colour_modifier   light
_exptl_crystal_colour_primary    colourless
_exptl_crystal_density_diffrn    1.121
_exptl_crystal_density_meas      ?
_exptl_crystal_density_method    ?
_exptl_crystal_F_000             724
_exptl_crystal_preparation       ?
_exptl_crystal_size_max          0.2
_exptl_crystal_size_mid          0.15
_exptl_crystal_size_min          0.1
_exptl_transmission_factor_max   ?
_exptl_transmission_factor_min   ?
_diffrn_reflns_av_R_equivalents  0.0436
_diffrn_reflns_av_unetI/netI     0.0514
_diffrn_reflns_Laue_measured_fraction_full 0.991
_diffrn_reflns_Laue_measured_fraction_max 0.991
_diffrn_reflns_limit_h_max       11
_diffrn_reflns_limit_h_min       -10
_diffrn_reflns_limit_k_max       13
_diffrn_reflns_limit_k_min       -13
_diffrn_reflns_limit_l_max       22
_diffrn_reflns_limit_l_min       -22
_diffrn_reflns_number            16871
_diffrn_reflns_point_group_measured_fraction_full 0.991
_diffrn_reflns_point_group_measured_fraction_max 0.991
_diffrn_reflns_theta_full        65.913
_diffrn_reflns_theta_max         65.913
_diffrn_reflns_theta_min         2.393
_diffrn_ambient_temperature      100.00
_diffrn_detector                 'CCD plate'
_diffrn_detector_area_resol_mean 7.9580
_diffrn_detector_type            Eos
_diffrn_measured_fraction_theta_full 0.991
_diffrn_measured_fraction_theta_max 0.991
_diffrn_measurement_details      
;
#__ type_ start__ end____ width___ exp.time_
  1 omega  -51.00   64.00   1.0000    5.0000
omega____ theta____ kappa____ phi______ frames
    -       25.6472  -57.0000 -180.0000 115

#__ type_ start__ end____ width___ exp.time_
  2 omega  -13.00  102.00   1.0000    5.0000
omega____ theta____ kappa____ phi______ frames
    -       25.6472   57.0000  120.0000 115

#__ type_ start__ end____ width___ exp.time_
  3 omega  -13.00  102.00   1.0000    5.0000
omega____ theta____ kappa____ phi______ frames
    -       25.6472   57.0000 -180.0000 115

#__ type_ start__ end____ width___ exp.time_
  4 omega  -13.00  102.00   1.0000    5.0000
omega____ theta____ kappa____ phi______ frames
    -       25.6472   57.0000   60.0000 115

#__ type_ start__ end____ width___ exp.time_
  5 omega   57.00  123.00   1.0000    5.0000
omega____ theta____ kappa____ phi______ frames
    -       25.6472  178.0000  150.0000 66

#__ type_ start__ end____ width___ exp.time_
  6 omega  -13.00  102.00   1.0000    5.0000
omega____ theta____ kappa____ phi______ frames
    -       25.6472   57.0000    0.0000 115

#__ type_ start__ end____ width___ exp.time_
  7 omega  100.00  153.00   1.0000   10.0000
omega____ theta____ kappa____ phi______ frames
    -       66.8236  111.0000  -30.0000 53

#__ type_ start__ end____ width___ exp.time_
  8 omega   57.00  150.00   1.0000   10.0000
omega____ theta____ kappa____ phi______ frames
    -       66.8236  178.0000   60.0000 93

#__ type_ start__ end____ width___ exp.time_
  9 omega  100.00  153.00   1.0000   10.0000
omega____ theta____ kappa____ phi______ frames
    -       66.8236  111.0000   60.0000 53

#__ type_ start__ end____ width___ exp.time_
 10 omega   57.00  150.00   1.0000   10.0000
omega____ theta____ kappa____ phi______ frames
    -       66.8236  178.0000  150.0000 93

#__ type_ start__ end____ width___ exp.time_
 11 omega  -13.00  152.00   1.0000   10.0000
omega____ theta____ kappa____ phi______ frames
    -       66.8236   30.0000 -120.0000 165

#__ type_ start__ end____ width___ exp.time_
 12 omega  100.00  153.00   1.0000   10.0000
omega____ theta____ kappa____ phi______ frames
    -       66.8236  111.0000  -60.0000 53

#__ type_ start__ end____ width___ exp.time_
 13 omega   27.00  145.00   1.0000   10.0000
omega____ theta____ kappa____ phi______ frames
    -       66.8236   61.0000   30.0000 118

#__ type_ start__ end____ width___ exp.time_
 14 omega   22.00  154.00   1.0000   10.0000
omega____ theta____ kappa____ phi______ frames
    -       66.8236   77.0000   90.0000 132

#__ type_ start__ end____ width___ exp.time_
 15 omega  100.00  153.00   1.0000   10.0000
omega____ theta____ kappa____ phi______ frames
    -       66.8236  111.0000    0.0000 53

#__ type_ start__ end____ width___ exp.time_
 16 omega   57.00  150.00   1.0000   10.0000
omega____ theta____ kappa____ phi______ frames
    -       66.8236  178.0000 -120.0000 93

#__ type_ start__ end____ width___ exp.time_
 17 omega    0.00  138.00   1.0000   10.0000
omega____ theta____ kappa____ phi______ frames
    -       66.8236   30.0000    0.0000 138

#__ type_ start__ end____ width___ exp.time_
 18 omega  123.00  149.00   1.0000   20.0000
omega____ theta____ kappa____ phi______ frames
    -      108.0000  -89.0000  120.0000 26

#__ type_ start__ end____ width___ exp.time_
 19 omega   22.00   48.00   1.0000   20.0000
omega____ theta____ kappa____ phi______ frames
    -      108.0000  -89.0000  120.0000 26

#__ type_ start__ end____ width___ exp.time_
 20 omega  122.00  148.00   1.0000   20.0000
omega____ theta____ kappa____ phi______ frames
    -      108.0000   54.0000  -60.0000 26

#__ type_ start__ end____ width___ exp.time_
 21 omega  134.00  165.00   1.0000   20.0000
omega____ theta____ kappa____ phi______ frames
    -      108.0000   54.0000 -150.0000 31

#__ type_ start__ end____ width___ exp.time_
 22 omega   84.00  111.00   1.0000   20.0000
omega____ theta____ kappa____ phi______ frames
    -      108.0000   54.0000  -60.0000 27

#__ type_ start__ end____ width___ exp.time_
 23 omega   85.00  111.00   1.0000   20.0000
omega____ theta____ kappa____ phi______ frames
    -      108.0000  -65.0000  -90.0000 26

#__ type_ start__ end____ width___ exp.time_
 24 omega  135.00  177.00   1.0000   20.0000
omega____ theta____ kappa____ phi______ frames
    -      108.0000  138.0000   90.0000 42

#__ type_ start__ end____ width___ exp.time_
 25 omega   77.00  108.00   1.0000   20.0000
omega____ theta____ kappa____ phi______ frames
    -      108.0000  -54.0000 -180.0000 31

#__ type_ start__ end____ width___ exp.time_
 26 omega   58.00   84.00   1.0000   20.0000
omega____ theta____ kappa____ phi______ frames
    -      108.0000  -89.0000  120.0000 26

#__ type_ start__ end____ width___ exp.time_
 27 omega   75.00  101.00   1.0000   20.0000
omega____ theta____ kappa____ phi______ frames
    -      108.0000  -54.0000    0.0000 26

#__ type_ start__ end____ width___ exp.time_
 28 omega   34.00  101.00   1.0000   20.0000
omega____ theta____ kappa____ phi______ frames
    -      108.0000 -104.0000   30.0000 67

#__ type_ start__ end____ width___ exp.time_
 29 omega   35.00   65.00   1.0000   20.0000
omega____ theta____ kappa____ phi______ frames
    -      108.0000  -54.0000    0.0000 30

#__ type_ start__ end____ width___ exp.time_
 30 omega  127.00  153.00   1.0000   20.0000
omega____ theta____ kappa____ phi______ frames
    -      108.0000  138.0000 -180.0000 26

#__ type_ start__ end____ width___ exp.time_
 31 omega   81.00  178.00   1.0000   20.0000
omega____ theta____ kappa____ phi______ frames
    -      108.0000   32.0000    0.0000 97

#__ type_ start__ end____ width___ exp.time_
 32 omega  106.00  145.00   1.0000   20.0000
omega____ theta____ kappa____ phi______ frames
    -      108.0000  -54.0000  120.0000 39

#__ type_ start__ end____ width___ exp.time_
 33 omega   87.00  112.00   1.0000   20.0000
omega____ theta____ kappa____ phi______ frames
    -      108.0000  138.0000 -180.0000 25

#__ type_ start__ end____ width___ exp.time_
 34 omega   54.00   90.00   1.0000   20.0000
omega____ theta____ kappa____ phi______ frames
    -      108.0000  -54.0000  120.0000 36

#__ type_ start__ end____ width___ exp.time_
 35 omega   66.00  105.00   1.0000   20.0000
omega____ theta____ kappa____ phi______ frames
    -      108.0000   77.0000   90.0000 39

#__ type_ start__ end____ width___ exp.time_
 36 omega  102.00  178.00   1.0000   20.0000
omega____ theta____ kappa____ phi______ frames
    -      108.0000  104.0000  -60.0000 76

#__ type_ start__ end____ width___ exp.time_
 37 omega   66.00  113.00   1.0000   20.0000
omega____ theta____ kappa____ phi______ frames
    -      108.0000 -104.0000 -150.0000 47

#__ type_ start__ end____ width___ exp.time_
 38 omega  148.00  175.00   1.0000   20.0000
omega____ theta____ kappa____ phi______ frames
    -      108.0000   43.0000 -180.0000 27

#__ type_ start__ end____ width___ exp.time_
 39 omega  112.00  178.00   1.0000   20.0000
omega____ theta____ kappa____ phi______ frames
    -      108.0000   77.0000   90.0000 66

#__ type_ start__ end____ width___ exp.time_
 40 omega   22.00  112.00   1.0000   20.0000
omega____ theta____ kappa____ phi______ frames
    -      108.0000  -77.0000 -150.0000 90

#__ type_ start__ end____ width___ exp.time_
 41 omega  116.00  147.00   1.0000   20.0000
omega____ theta____ kappa____ phi______ frames
    -      108.0000  -77.0000 -150.0000 31

#__ type_ start__ end____ width___ exp.time_
 42 omega   35.00   61.00   1.0000   20.0000
omega____ theta____ kappa____ phi______ frames
    -      108.0000   32.0000    0.0000 26

#__ type_ start__ end____ width___ exp.time_
 43 omega  109.00  177.00   1.0000   20.0000
omega____ theta____ kappa____ phi______ frames
    -      108.0000  104.0000  -90.0000 68

#__ type_ start__ end____ width___ exp.time_
 44 omega  129.00  156.00   1.0000   20.0000
omega____ theta____ kappa____ phi______ frames
    -      108.0000   77.0000   42.1347 27

#__ type_ start__ end____ width___ exp.time_
 45 omega   66.00  110.00   1.0000   20.0000
omega____ theta____ kappa____ phi______ frames
    -      108.0000   77.0000   42.1347 44

#__ type_ start__ end____ width___ exp.time_
 46 omega  140.00  167.00   1.0000   20.0000
omega____ theta____ kappa____ phi______ frames
    -      108.0000  138.0000   60.0000 27

#__ type_ start__ end____ width___ exp.time_
 47 omega   23.00   58.00   1.0000   20.0000
omega____ theta____ kappa____ phi______ frames
    -      108.0000 -104.0000  150.0000 35

#__ type_ start__ end____ width___ exp.time_
 48 omega   75.00  177.00   1.0000   20.0000
omega____ theta____ kappa____ phi______ frames
    -      108.0000   32.0000  -90.0000 102

#__ type_ start__ end____ width___ exp.time_
 49 omega  117.00  164.00   1.0000   20.0000
omega____ theta____ kappa____ phi______ frames
    -      108.0000  104.0000   60.0000 47

#__ type_ start__ end____ width___ exp.time_
 50 omega  152.00  178.00   1.0000   20.0000
omega____ theta____ kappa____ phi______ frames
    -      108.0000  138.0000  -60.0000 26

#__ type_ start__ end____ width___ exp.time_
 51 omega   89.00  128.00   1.0000   20.0000
omega____ theta____ kappa____ phi______ frames
    -      108.0000   43.0000 -180.0000 39

#__ type_ start__ end____ width___ exp.time_
 52 omega   82.00  113.00   1.0000   20.0000
omega____ theta____ kappa____ phi______ frames
    -      108.0000   77.0000 -180.0000 31

#__ type_ start__ end____ width___ exp.time_
 53 omega   74.00  121.00   1.0000   20.0000
omega____ theta____ kappa____ phi______ frames
    -      108.0000 -129.0000  139.8282 47

#__ type_ start__ end____ width___ exp.time_
 54 omega  106.00  147.00   1.0000   20.0000
omega____ theta____ kappa____ phi______ frames
    -      108.0000  -54.0000 -120.0000 41

#__ type_ start__ end____ width___ exp.time_
 55 omega   29.00  109.00   1.0000   20.0000
omega____ theta____ kappa____ phi______ frames
    -      108.0000  -65.0000   60.0000 80

#__ type_ start__ end____ width___ exp.time_
 56 omega   28.00   57.00   1.0000   20.0000
omega____ theta____ kappa____ phi______ frames
    -      108.0000 -129.0000  139.8282 29
;
_diffrn_measurement_device       'four-circle diffractometer'
_diffrn_measurement_device_type  'SuperNova, Dual, Cu at zero, Eos'
_diffrn_measurement_method       '\w scans'
_diffrn_orient_matrix_UB_11      -0.0977046000
_diffrn_orient_matrix_UB_12      -0.0215838000
_diffrn_orient_matrix_UB_13      0.0746449000
_diffrn_orient_matrix_UB_21      -0.0471273000
_diffrn_orient_matrix_UB_22      -0.0992453000
_diffrn_orient_matrix_UB_23      -0.0317958000
_diffrn_orient_matrix_UB_31      0.1301178000
_diffrn_orient_matrix_UB_32      -0.0939954000
_diffrn_orient_matrix_UB_33      0.0195134000
_diffrn_radiation_monochromator  mirror
_diffrn_radiation_probe          x-ray
_diffrn_radiation_type           CuK\a
_diffrn_radiation_wavelength     1.54184
_diffrn_source                   'sealed X-ray tube'
_diffrn_source_type              'SuperNova (Cu) X-ray Source'
_reflns_Friedel_coverage         0.000
_reflns_Friedel_fraction_full    .
_reflns_Friedel_fraction_max     .
_reflns_number_gt                5448
_reflns_number_total             6844
_reflns_odcompleteness_completeness 96.56
_reflns_odcompleteness_iscentric 1
_reflns_odcompleteness_theta     66.97
_reflns_special_details          
;
 Reflections were merged by SHELXL according to the crystal
 class for the calculation of statistics and refinement.
 
 _reflns_Friedel_fraction is defined as the number of unique
 Friedel pairs measured divided by the number that would be
 possible theoretically, ignoring centric projections and
 systematic absences.
;
_reflns_threshold_expression     'I > 2\s(I)'
_computing_cell_refinement       
;
CrysAlisPro, Agilent Technologies,
Version 1.171.37.34 (release 22-05-2014 CrysAlis171 .NET)
(compiled May 22 2014,16:03:01)
;
_computing_data_collection       
;
CrysAlisPro, Agilent Technologies,
Version 1.171.37.34 (release 22-05-2014 CrysAlis171 .NET)
(compiled May 22 2014,16:03:01)
;
_computing_data_reduction        
;
CrysAlisPro, Agilent Technologies,
Version 1.171.37.34 (release 22-05-2014 CrysAlis171 .NET)
(compiled May 22 2014,16:03:01)
;
_computing_molecular_graphics    'Olex2 (Dolomanov et al., 2009)'
_computing_publication_material  'Olex2 (Dolomanov et al., 2009)'
_computing_structure_refinement  'ShelXL (Sheldrick, 2015)'
_computing_structure_solution    'ShelXT (Sheldrick, 2015)'
_refine_diff_density_max         0.221
_refine_diff_density_min         -0.296
_refine_diff_density_rms         0.041
_refine_ls_extinction_coef       .
_refine_ls_extinction_method     none
_refine_ls_goodness_of_fit_ref   1.019
_refine_ls_hydrogen_treatment    constr
_refine_ls_matrix_type           full
_refine_ls_number_parameters     463
_refine_ls_number_reflns         6844
_refine_ls_number_restraints     0
_refine_ls_R_factor_all          0.0626
_refine_ls_R_factor_gt           0.0484
_refine_ls_restrained_S_all      1.019
_refine_ls_shift/su_max          0.000
_refine_ls_shift/su_mean         0.000
_refine_ls_structure_factor_coef Fsqd
_refine_ls_weighting_details     
'w=1/[\s^2^(Fo^2^)+(0.0641P)^2^+0.2445P] where P=(Fo^2^+2Fc^2^)/3'
_refine_ls_weighting_scheme      calc
_refine_ls_wR_factor_gt          0.1208
_refine_ls_wR_factor_ref         0.1314
_refine_special_details          ?
_olex2_refinement_description    
;
1. Fixed Uiso
 At 1.2 times of:
  All B(H) groups, All C(H) groups
 At 1.5 times of:
  All C(H,H,H) groups
2.a Ternary CH refined with riding coordinates:
 C11(H11), C19(H19), C29(H29), C37(H37), B1(H1)
2.b Aromatic/amide H refined with riding coordinates:
 C5(H5), C6(H6), C7(H7), C8(H8), C9(H9), C16(H16), C17(H17), C18(H18),
 C22(H22), C23(H23), C25(H25), C26(H26), C27(H27), C33(H33), C34(H34), C35(H35)
2.c Idealised Me refined as rotating group:
 C10(H10a,H10b,H10c), C12(H12a,H12b,H12c), C20(H20a,H20b,H20c), C21(H21a,H21b,
 H21c), C28(H28a,H28b,H28c), C30(H30a,H30b,H30c), C38(H38b,H38a,H38c), C39(H39a,
 H39b,H39c), C42(H42a,H42b,H42c), C43(H43a,H43b,H43c), C45(H45a,H45b,H45c),
 C46(H46a,H46b,H46c)
;
_atom_sites_solution_hydrogens   geom
_atom_sites_solution_primary     dual
_atom_sites_solution_secondary   ?
loop_
_atom_site_label
_atom_site_type_symbol
_atom_site_fract_x
_atom_site_fract_y
_atom_site_fract_z
_atom_site_U_iso_or_equiv
_atom_site_adp_type
_atom_site_occupancy
_atom_site_site_symmetry_order
_atom_site_calc_flag
_atom_site_refinement_flags_posn
_atom_site_refinement_flags_adp
_atom_site_refinement_flags_occupancy
_atom_site_disorder_assembly
_atom_site_disorder_group
O1 O 0.24828(12) 0.48041(10) 0.79474(6) 0.0304(3) Uani 1 1 d . . . . .
O2 O 0.39271(12) 0.57801(10) 0.70295(6) 0.0297(3) Uani 1 1 d . . . . .
N1 N 0.62519(14) 0.30885(12) 0.68753(7) 0.0250(3) Uani 1 1 d . . . . .
N2 N 0.67922(14) 0.21692(12) 0.78425(7) 0.0246(3) Uani 1 1 d . . . . .
C1 C 0.72527(17) 0.22078(15) 0.71160(8) 0.0259(3) Uani 1 1 d . . . . .
C2 C 0.50975(17) 0.36062(14) 0.74429(8) 0.0252(3) Uani 1 1 d . . . . .
C3 C 0.54625(16) 0.30294(14) 0.80556(9) 0.0251(3) Uani 1 1 d . . . . .
C4 C 0.47195(18) 0.31871(14) 0.88308(9) 0.0262(3) Uani 1 1 d . . . . .
C5 C 0.32545(18) 0.31302(15) 0.90742(9) 0.0315(4) Uani 1 1 d . . . . .
H5 H 0.2733 0.2969 0.8743 0.038 Uiso 1 1 calc R . . . .
C6 C 0.2553(2) 0.33070(17) 0.97953(10) 0.0372(4) Uani 1 1 d . . . . .
H6 H 0.1549 0.3274 0.9955 0.045 Uiso 1 1 calc R . . . .
C7 C 0.3294(2) 0.35312(16) 1.02839(10) 0.0392(4) Uani 1 1 d . . . . .
H7 H 0.2806 0.3654 1.0779 0.047 Uiso 1 1 calc R . . . .
C8 C 0.4754(2) 0.35768(17) 1.00498(10) 0.0397(4) Uani 1 1 d . . . . .
H8 H 0.5274 0.3722 1.0385 0.048 Uiso 1 1 calc R . . . .
C9 C 0.54608(19) 0.34108(16) 0.93264(9) 0.0332(4) Uani 1 1 d . . . . .
H9 H 0.6462 0.3451 0.9169 0.040 Uiso 1 1 calc R . . . .
C10 C 0.5727(3) -0.0818(3) 0.79091(18) 0.0852(10) Uani 1 1 d . . . . .
H10A H 0.6367 -0.0634 0.7450 0.128 Uiso 1 1 calc GR . . . .
H10B H 0.4798 -0.0906 0.7821 0.128 Uiso 1 1 calc GR . . . .
H10C H 0.6212 -0.1568 0.8121 0.128 Uiso 1 1 calc GR . . . .
C11 C 0.5420(2) 0.02008(17) 0.84312(11) 0.0407(4) Uani 1 1 d . . . . .
H11 H 0.4979 0.0962 0.8191 0.049 Uiso 1 1 calc R . . . .
C12 C 0.4294(2) -0.0017(2) 0.91134(13) 0.0569(6) Uani 1 1 d . . . . .
H12A H 0.4655 -0.0802 0.9330 0.085 Uiso 1 1 calc GR . . . .
H12B H 0.3361 0.0000 0.8988 0.085 Uiso 1 1 calc GR . . . .
H12C H 0.4142 0.0613 0.9460 0.085 Uiso 1 1 calc GR . . . .
C13 C 0.6824(2) 0.03558(15) 0.86065(9) 0.0325(4) Uani 1 1 d . . . . .
C14 C 0.74833(18) 0.13075(14) 0.83299(8) 0.0270(3) Uani 1 1 d . . . . .
C15 C 0.87740(18) 0.14546(16) 0.84878(9) 0.0320(4) Uani 1 1 d . . . . .
C16 C 0.9426(2) 0.05752(18) 0.89344(10) 0.0408(4) Uani 1 1 d . . . . .
H16 H 1.0307 0.0639 0.9053 0.049 Uiso 1 1 calc R . . . .
C17 C 0.8821(2) -0.03825(18) 0.92074(10) 0.0438(5) Uani 1 1 d . . . . .
H17 H 0.9289 -0.0971 0.9509 0.053 Uiso 1 1 calc R . . . .
C18 C 0.7533(2) -0.04958(17) 0.90470(10) 0.0413(4) Uani 1 1 d . . . . .
H18 H 0.7128 -0.1162 0.9240 0.050 Uiso 1 1 calc R . . . .
C19 C 0.9474(2) 0.25006(18) 0.82042(11) 0.0404(4) Uani 1 1 d . . . . .
H19 H 0.8817 0.3064 0.7928 0.049 Uiso 1 1 calc R . . . .
C20 C 1.0982(2) 0.2075(2) 0.76855(11) 0.0504(5) Uani 1 1 d . . . . .
H20A H 1.1644 0.1519 0.7945 0.076 Uiso 1 1 calc GR . . . .
H20B H 1.1396 0.2769 0.7501 0.076 Uiso 1 1 calc GR . . . .
H20C H 1.0866 0.1664 0.7279 0.076 Uiso 1 1 calc GR . . . .
C21 C 0.9638(2) 0.3194(2) 0.88231(14) 0.0552(6) Uani 1 1 d . . . . .
H21A H 0.8668 0.3494 0.9141 0.083 Uiso 1 1 calc GR . . . .
H21B H 1.0072 0.3871 0.8622 0.083 Uiso 1 1 calc GR . . . .
H21C H 1.0277 0.2658 0.9102 0.083 Uiso 1 1 calc GR . . . .
C22 C 0.9969(2) -0.06426(17) 0.64280(10) 0.0396(4) Uani 1 1 d . . . . .
H22 H 1.0170 -0.1470 0.6565 0.048 Uiso 1 1 calc R . . . .
C23 C 0.88632(19) 0.01643(16) 0.68690(10) 0.0343(4) Uani 1 1 d . . . . .
H23 H 0.8334 -0.0110 0.7314 0.041 Uiso 1 1 calc R . . . .
C24 C 0.85159(17) 0.13776(15) 0.66669(9) 0.0281(4) Uani 1 1 d . . . . .
C25 C 0.93422(18) 0.17604(16) 0.60181(9) 0.0312(4) Uani 1 1 d . . . . .
H25 H 0.9127 0.2582 0.5869 0.037 Uiso 1 1 calc R . . . .
C26 C 1.04737(19) 0.09450(18) 0.55908(10) 0.0370(4) Uani 1 1 d . . . . .
H26 H 1.1041 0.1217 0.5156 0.044 Uiso 1 1 calc R . . . .
C27 C 1.0785(2) -0.02577(18) 0.57902(10) 0.0402(4) Uani 1 1 d . . . . .
H27 H 1.1551 -0.0814 0.5492 0.048 Uiso 1 1 calc R . . . .
C28 C 0.6042(2) 0.04690(17) 0.57484(11) 0.0396(4) Uani 1 1 d . . . . .
H28A H 0.6123 0.0437 0.5227 0.059 Uiso 1 1 calc GR . . . .
H28B H 0.5557 -0.0153 0.6003 0.059 Uiso 1 1 calc GR . . . .
H28C H 0.7027 0.0332 0.5841 0.059 Uiso 1 1 calc GR . . . .
C29 C 0.51368(19) 0.17053(16) 0.60217(9) 0.0319(4) Uani 1 1 d . . . . .
H29 H 0.5018 0.1695 0.6559 0.038 Uiso 1 1 calc R . . . .
C30 C 0.3596(2) 0.19259(18) 0.58708(11) 0.0391(4) Uani 1 1 d . . . . .
H30A H 0.3012 0.2711 0.6054 0.059 Uiso 1 1 calc GR . . . .
H30B H 0.3112 0.1296 0.6115 0.059 Uiso 1 1 calc GR . . . .
H30C H 0.3683 0.1911 0.5348 0.059 Uiso 1 1 calc GR . . . .
C31 C 0.63455(16) 0.34226(15) 0.61145(8) 0.0260(3) Uani 1 1 d . . . . .
C32 C 0.58863(17) 0.27105(15) 0.57000(9) 0.0280(3) Uani 1 1 d . . . . .
C33 C 0.61038(17) 0.29870(16) 0.49575(9) 0.0314(4) Uani 1 1 d . . . . .
H33 H 0.5819 0.2516 0.4654 0.038 Uiso 1 1 calc R . . . .
C34 C 0.67234(18) 0.39293(17) 0.46566(9) 0.0337(4) Uani 1 1 d . . . . .
H34 H 0.6875 0.4095 0.4150 0.040 Uiso 1 1 calc R . . . .
C35 C 0.71249(18) 0.46341(16) 0.50954(9) 0.0326(4) Uani 1 1 d . . . . .
H35 H 0.7531 0.5291 0.4884 0.039 Uiso 1 1 calc R . . . .
C36 C 0.69481(17) 0.44030(16) 0.58384(9) 0.0292(4) Uani 1 1 d . . . . .
C37 C 0.74102(19) 0.51800(16) 0.63125(10) 0.0333(4) Uani 1 1 d . . . . .
H37 H 0.6863 0.5073 0.6823 0.040 Uiso 1 1 calc R . . . .
C38 C 0.9055(2) 0.4801(2) 0.62990(14) 0.0532(6) Uani 1 1 d . . . . .
H38B H 0.9315 0.5380 0.6565 0.080 Uiso 1 1 calc GR . . . .
H38A H 0.9624 0.4781 0.5796 0.080 Uiso 1 1 calc GR . . . .
H38C H 0.9277 0.4001 0.6527 0.080 Uiso 1 1 calc GR . . . .
C39 C 0.6994(2) 0.65095(18) 0.61088(12) 0.0458(5) Uani 1 1 d . . . . .
H39A H 0.7570 0.6656 0.5624 0.069 Uiso 1 1 calc GR . . . .
H39B H 0.7199 0.6984 0.6460 0.069 Uiso 1 1 calc GR . . . .
H39C H 0.5944 0.6744 0.6112 0.069 Uiso 1 1 calc GR . . . .
C41 C 0.1945(2) 0.60665(16) 0.80266(10) 0.0343(4) Uani 1 1 d . . . . .
C42 C 0.0645(2) 0.64766(19) 0.76638(12) 0.0458(5) Uani 1 1 d . . . . .
H42A H 0.0988 0.6343 0.7142 0.069 Uiso 1 1 calc GR . . . .
H42B H 0.0211 0.7334 0.7746 0.069 Uiso 1 1 calc GR . . . .
H42C H -0.0097 0.6016 0.7871 0.069 Uiso 1 1 calc GR . . . .
C43 C 0.1430(3) 0.63250(19) 0.88343(11) 0.0517(5) Uani 1 1 d . . . . .
H43A H 0.0577 0.5984 0.9044 0.078 Uiso 1 1 calc GR . . . .
H43B H 0.1155 0.7195 0.8901 0.078 Uiso 1 1 calc GR . . . .
H43C H 0.2227 0.5961 0.9076 0.078 Uiso 1 1 calc GR . . . .
C44 C 0.3293(2) 0.65648(15) 0.76237(10) 0.0331(4) Uani 1 1 d . . . . .
C45 C 0.4411(2) 0.64591(17) 0.80925(11) 0.0403(4) Uani 1 1 d . . . . .
H45A H 0.4583 0.5654 0.8318 0.060 Uiso 1 1 calc GR . . . .
H45B H 0.4024 0.7061 0.8470 0.060 Uiso 1 1 calc GR . . . .
H45C H 0.5338 0.6595 0.7788 0.060 Uiso 1 1 calc GR . . . .
C46 C 0.2920(2) 0.78434(16) 0.73217(11) 0.0413(4) Uani 1 1 d . . . . .
H46A H 0.3831 0.8101 0.7103 0.062 Uiso 1 1 calc GR . . . .
H46B H 0.2333 0.8381 0.7715 0.062 Uiso 1 1 calc GR . . . .
H46C H 0.2357 0.7871 0.6953 0.062 Uiso 1 1 calc GR . . . .
B1 B 0.36290(19) 0.46001(17) 0.72729(10) 0.0264(4) Uani 1 1 d . . . . .
H1 H 0.3255 0.4280 0.6901 0.032 Uiso 1 1 calc R . . . .

loop_
_atom_site_aniso_label
_atom_site_aniso_U_11
_atom_site_aniso_U_22
_atom_site_aniso_U_33
_atom_site_aniso_U_23
_atom_site_aniso_U_13
_atom_site_aniso_U_12
O1 0.0276(6) 0.0282(6) 0.0305(6) 0.0014(5) -0.0028(5) -0.0017(5)
O2 0.0312(6) 0.0307(6) 0.0271(6) 0.0028(5) -0.0091(5) -0.0056(5)
N1 0.0223(6) 0.0300(7) 0.0223(7) 0.0031(5) -0.0059(5) -0.0058(5)
N2 0.0221(6) 0.0278(7) 0.0229(7) 0.0051(5) -0.0060(5) -0.0054(5)
C1 0.0241(8) 0.0305(8) 0.0232(8) 0.0027(6) -0.0069(6) -0.0063(6)
C2 0.0223(8) 0.0289(8) 0.0239(8) 0.0014(6) -0.0047(6) -0.0062(6)
C3 0.0203(7) 0.0278(8) 0.0265(8) 0.0020(6) -0.0049(6) -0.0059(6)
C4 0.0276(8) 0.0236(7) 0.0246(8) 0.0048(6) -0.0049(6) -0.0038(6)
C5 0.0271(8) 0.0344(9) 0.0294(9) 0.0047(7) -0.0040(7) -0.0045(7)
C6 0.0319(9) 0.0392(10) 0.0323(9) 0.0068(8) 0.0015(7) -0.0043(7)
C7 0.0488(11) 0.0351(9) 0.0230(8) 0.0027(7) 0.0024(8) -0.0013(8)
C8 0.0492(11) 0.0408(10) 0.0292(9) -0.0009(8) -0.0133(8) -0.0066(8)
C9 0.0301(9) 0.0385(9) 0.0303(9) -0.0006(7) -0.0074(7) -0.0061(7)
C10 0.0744(18) 0.096(2) 0.099(2) -0.0414(18) -0.0037(16) -0.0499(17)
C11 0.0441(11) 0.0366(10) 0.0453(11) 0.0066(8) -0.0108(9) -0.0183(8)
C12 0.0413(11) 0.0594(14) 0.0635(15) 0.0214(11) -0.0053(10) -0.0138(10)
C13 0.0369(9) 0.0286(8) 0.0286(9) 0.0034(7) -0.0049(7) -0.0051(7)
C14 0.0277(8) 0.0286(8) 0.0211(8) 0.0034(6) -0.0059(6) -0.0009(6)
C15 0.0255(8) 0.0394(9) 0.0279(9) 0.0016(7) -0.0069(7) -0.0015(7)
C16 0.0294(9) 0.0521(11) 0.0353(10) 0.0036(8) -0.0118(8) 0.0039(8)
C17 0.0409(10) 0.0450(11) 0.0322(10) 0.0111(8) -0.0074(8) 0.0099(9)
C18 0.0485(11) 0.0321(9) 0.0333(10) 0.0093(8) -0.0012(8) -0.0022(8)
C19 0.0282(9) 0.0495(11) 0.0473(11) 0.0083(9) -0.0159(8) -0.0119(8)
C20 0.0383(11) 0.0790(16) 0.0381(11) 0.0063(10) -0.0069(9) -0.0257(11)
C21 0.0306(10) 0.0657(14) 0.0737(16) -0.0145(12) -0.0111(10) -0.0162(10)
C22 0.0380(10) 0.0387(10) 0.0378(10) -0.0017(8) -0.0140(8) 0.0048(8)
C23 0.0319(9) 0.0383(9) 0.0294(9) 0.0010(7) -0.0093(7) -0.0005(7)
C24 0.0222(8) 0.0362(9) 0.0260(8) -0.0005(7) -0.0087(6) -0.0040(7)
C25 0.0227(8) 0.0395(9) 0.0296(9) 0.0001(7) -0.0073(7) -0.0030(7)
C26 0.0253(8) 0.0515(11) 0.0310(9) -0.0021(8) -0.0040(7) -0.0053(8)
C27 0.0270(9) 0.0504(11) 0.0359(10) -0.0074(8) -0.0071(7) 0.0064(8)
C28 0.0417(10) 0.0376(10) 0.0402(10) -0.0028(8) -0.0112(8) -0.0078(8)
C29 0.0314(9) 0.0372(9) 0.0274(8) -0.0009(7) -0.0063(7) -0.0092(7)
C30 0.0315(9) 0.0452(10) 0.0417(10) -0.0063(8) -0.0054(8) -0.0121(8)
C31 0.0195(7) 0.0342(8) 0.0213(8) 0.0031(6) -0.0044(6) -0.0018(6)
C32 0.0191(7) 0.0345(9) 0.0271(8) 0.0001(7) -0.0047(6) -0.0009(6)
C33 0.0243(8) 0.0429(9) 0.0249(8) -0.0019(7) -0.0076(7) -0.0016(7)
C34 0.0247(8) 0.0474(10) 0.0228(8) 0.0042(7) -0.0047(6) 0.0005(7)
C35 0.0256(8) 0.0401(9) 0.0287(9) 0.0092(7) -0.0046(7) -0.0063(7)
C36 0.0208(8) 0.0367(9) 0.0273(8) 0.0054(7) -0.0057(6) -0.0034(7)
C37 0.0319(9) 0.0381(10) 0.0322(9) 0.0067(7) -0.0091(7) -0.0137(7)
C38 0.0397(11) 0.0574(13) 0.0703(15) -0.0073(11) -0.0252(11) -0.0115(10)
C39 0.0553(12) 0.0411(11) 0.0472(12) 0.0076(9) -0.0191(10) -0.0183(9)
C41 0.0344(9) 0.0292(9) 0.0336(9) 0.0000(7) -0.0068(7) 0.0017(7)
C42 0.0322(10) 0.0420(11) 0.0577(13) 0.0080(9) -0.0106(9) -0.0014(8)
C43 0.0599(13) 0.0405(11) 0.0395(11) -0.0045(9) 0.0026(10) 0.0039(10)
C44 0.0386(9) 0.0295(9) 0.0320(9) 0.0014(7) -0.0134(8) -0.0052(7)
C45 0.0513(11) 0.0335(9) 0.0413(10) 0.0009(8) -0.0236(9) -0.0076(8)
C46 0.0480(11) 0.0306(9) 0.0485(11) 0.0043(8) -0.0214(9) -0.0064(8)
B1 0.0243(9) 0.0299(9) 0.0257(9) -0.0001(7) -0.0091(7) -0.0044(7)

_geom_special_details            
;
 All esds (except the esd in the dihedral angle between two l.s. planes)
 are estimated using the full covariance matrix.  The cell esds are taken
 into account individually in the estimation of esds in distances, angles
 and torsion angles; correlations between esds in cell parameters are only
 used when they are defined by crystal symmetry.  An approximate (isotropic)
 treatment of cell esds is used for estimating esds involving l.s. planes.
;
loop_
_geom_bond_atom_site_label_1
_geom_bond_atom_site_label_2
_geom_bond_distance
_geom_bond_site_symmetry_2
_geom_bond_publ_flag
O1 C41 1.423(2) . ?
O1 B1 1.469(2) . ?
O2 C44 1.425(2) . ?
O2 B1 1.468(2) . ?
N1 C1 1.351(2) . ?
N1 C2 1.399(2) . ?
N1 C31 1.4541(19) . ?
N2 C1 1.346(2) . ?
N2 C3 1.406(2) . ?
N2 C14 1.452(2) . ?
C1 C24 1.478(2) . ?
C2 C3 1.371(2) . ?
C2 B1 1.668(2) . ?
C3 C4 1.480(2) . ?
C4 C5 1.391(2) . ?
C4 C9 1.387(2) . ?
C5 H5 0.9500 . ?
C5 C6 1.382(2) . ?
C6 H6 0.9500 . ?
C6 C7 1.377(3) . ?
C7 H7 0.9500 . ?
C7 C8 1.381(3) . ?
C8 H8 0.9500 . ?
C8 C9 1.386(3) . ?
C9 H9 0.9500 . ?
C10 H10A 0.9800 . ?
C10 H10B 0.9800 . ?
C10 H10C 0.9800 . ?
C10 C11 1.525(3) . ?
C11 H11 1.0000 . ?
C11 C12 1.523(3) . ?
C11 C13 1.524(3) . ?
C12 H12A 0.9800 . ?
C12 H12B 0.9800 . ?
C12 H12C 0.9800 . ?
C13 C14 1.399(2) . ?
C13 C18 1.394(3) . ?
C14 C15 1.400(2) . ?
C15 C16 1.394(2) . ?
C15 C19 1.517(3) . ?
C16 H16 0.9500 . ?
C16 C17 1.376(3) . ?
C17 H17 0.9500 . ?
C17 C18 1.386(3) . ?
C18 H18 0.9500 . ?
C19 H19 1.0000 . ?
C19 C20 1.537(3) . ?
C19 C21 1.534(3) . ?
C20 H20A 0.9800 . ?
C20 H20B 0.9800 . ?
C20 H20C 0.9800 . ?
C21 H21A 0.9800 . ?
C21 H21B 0.9800 . ?
C21 H21C 0.9800 . ?
C22 H22 0.9500 . ?
C22 C23 1.382(3) . ?
C22 C27 1.380(3) . ?
C23 H23 0.9500 . ?
C23 C24 1.395(2) . ?
C24 C25 1.399(2) . ?
C25 H25 0.9500 . ?
C25 C26 1.387(2) . ?
C26 H26 0.9500 . ?
C26 C27 1.381(3) . ?
C27 H27 0.9500 . ?
C28 H28A 0.9800 . ?
C28 H28B 0.9800 . ?
C28 H28C 0.9800 . ?
C28 C29 1.531(2) . ?
C29 H29 1.0000 . ?
C29 C30 1.537(2) . ?
C29 C32 1.518(2) . ?
C30 H30A 0.9800 . ?
C30 H30B 0.9800 . ?
C30 H30C 0.9800 . ?
C31 C32 1.393(2) . ?
C31 C36 1.398(2) . ?
C32 C33 1.399(2) . ?
C33 H33 0.9500 . ?
C33 C34 1.379(3) . ?
C34 H34 0.9500 . ?
C34 C35 1.388(3) . ?
C35 H35 0.9500 . ?
C35 C36 1.394(2) . ?
C36 C37 1.527(2) . ?
C37 H37 1.0000 . ?
C37 C38 1.532(3) . ?
C37 C39 1.523(3) . ?
C38 H38B 0.9800 . ?
C38 H38A 0.9800 . ?
C38 H38C 0.9800 . ?
C39 H39A 0.9800 . ?
C39 H39B 0.9800 . ?
C39 H39C 0.9800 . ?
C41 C42 1.532(3) . ?
C41 C43 1.527(3) . ?
C41 C44 1.553(3) . ?
C42 H42A 0.9800 . ?
C42 H42B 0.9800 . ?
C42 H42C 0.9800 . ?
C43 H43A 0.9800 . ?
C43 H43B 0.9800 . ?
C43 H43C 0.9800 . ?
C44 C45 1.535(2) . ?
C44 C46 1.522(2) . ?
C45 H45A 0.9800 . ?
C45 H45B 0.9800 . ?
C45 H45C 0.9800 . ?
C46 H46A 0.9800 . ?
C46 H46B 0.9800 . ?
C46 H46C 0.9800 . ?
B1 H1 1.0000 . ?

loop_
_geom_angle_atom_site_label_1
_geom_angle_atom_site_label_2
_geom_angle_atom_site_label_3
_geom_angle
_geom_angle_site_symmetry_1
_geom_angle_site_symmetry_3
_geom_angle_publ_flag
C41 O1 B1 107.83(13) . . ?
C44 O2 B1 107.32(13) . . ?
C1 N1 C2 111.83(13) . . ?
C1 N1 C31 123.70(13) . . ?
C2 N1 C31 124.44(13) . . ?
C1 N2 C3 109.46(13) . . ?
C1 N2 C14 125.60(13) . . ?
C3 N2 C14 124.74(13) . . ?
N1 C1 C24 126.65(14) . . ?
N2 C1 N1 106.18(14) . . ?
N2 C1 C24 126.93(14) . . ?
N1 C2 B1 120.65(13) . . ?
C3 C2 N1 104.55(13) . . ?
C3 C2 B1 134.54(14) . . ?
N2 C3 C4 120.71(14) . . ?
C2 C3 N2 107.95(14) . . ?
C2 C3 C4 131.34(14) . . ?
C5 C4 C3 120.48(15) . . ?
C9 C4 C3 120.80(15) . . ?
C9 C4 C5 118.71(16) . . ?
C4 C5 H5 119.8 . . ?
C6 C5 C4 120.37(17) . . ?
C6 C5 H5 119.8 . . ?
C5 C6 H6 119.7 . . ?
C7 C6 C5 120.60(17) . . ?
C7 C6 H6 119.7 . . ?
C6 C7 H7 120.2 . . ?
C6 C7 C8 119.53(17) . . ?
C8 C7 H7 120.2 . . ?
C7 C8 H8 119.9 . . ?
C7 C8 C9 120.17(17) . . ?
C9 C8 H8 119.9 . . ?
C4 C9 H9 119.7 . . ?
C8 C9 C4 120.61(17) . . ?
C8 C9 H9 119.7 . . ?
H10A C10 H10B 109.5 . . ?
H10A C10 H10C 109.5 . . ?
H10B C10 H10C 109.5 . . ?
C11 C10 H10A 109.5 . . ?
C11 C10 H10B 109.5 . . ?
C11 C10 H10C 109.5 . . ?
C10 C11 H11 107.9 . . ?
C12 C11 C10 109.6(2) . . ?
C12 C11 H11 107.9 . . ?
C12 C11 C13 111.70(17) . . ?
C13 C11 C10 111.83(18) . . ?
C13 C11 H11 107.9 . . ?
C11 C12 H12A 109.5 . . ?
C11 C12 H12B 109.5 . . ?
C11 C12 H12C 109.5 . . ?
H12A C12 H12B 109.5 . . ?
H12A C12 H12C 109.5 . . ?
H12B C12 H12C 109.5 . . ?
C14 C13 C11 123.27(15) . . ?
C18 C13 C11 119.71(17) . . ?
C18 C13 C14 116.99(17) . . ?
C13 C14 N2 117.47(15) . . ?
C13 C14 C15 123.57(15) . . ?
C15 C14 N2 118.95(15) . . ?
C14 C15 C19 123.81(15) . . ?
C16 C15 C14 116.63(17) . . ?
C16 C15 C19 119.56(17) . . ?
C15 C16 H16 119.3 . . ?
C17 C16 C15 121.38(18) . . ?
C17 C16 H16 119.3 . . ?
C16 C17 H17 119.7 . . ?
C16 C17 C18 120.60(17) . . ?
C18 C17 H17 119.7 . . ?
C13 C18 H18 119.6 . . ?
C17 C18 C13 120.82(18) . . ?
C17 C18 H18 119.6 . . ?
C15 C19 H19 108.1 . . ?
C15 C19 C20 111.20(17) . . ?
C15 C19 C21 111.64(17) . . ?
C20 C19 H19 108.1 . . ?
C21 C19 H19 108.1 . . ?
C21 C19 C20 109.68(16) . . ?
C19 C20 H20A 109.5 . . ?
C19 C20 H20B 109.5 . . ?
C19 C20 H20C 109.5 . . ?
H20A C20 H20B 109.5 . . ?
H20A C20 H20C 109.5 . . ?
H20B C20 H20C 109.5 . . ?
C19 C21 H21A 109.5 . . ?
C19 C21 H21B 109.5 . . ?
C19 C21 H21C 109.5 . . ?
H21A C21 H21B 109.5 . . ?
H21A C21 H21C 109.5 . . ?
H21B C21 H21C 109.5 . . ?
C23 C22 H22 119.7 . . ?
C27 C22 H22 119.7 . . ?
C27 C22 C23 120.65(18) . . ?
C22 C23 H23 119.7 . . ?
C22 C23 C24 120.69(17) . . ?
C24 C23 H23 119.7 . . ?
C23 C24 C1 119.85(15) . . ?
C23 C24 C25 118.32(16) . . ?
C25 C24 C1 121.75(16) . . ?
C24 C25 H25 119.9 . . ?
C26 C25 C24 120.28(17) . . ?
C26 C25 H25 119.9 . . ?
C25 C26 H26 119.6 . . ?
C27 C26 C25 120.75(18) . . ?
C27 C26 H26 119.6 . . ?
C22 C27 C26 119.26(17) . . ?
C22 C27 H27 120.4 . . ?
C26 C27 H27 120.4 . . ?
H28A C28 H28B 109.5 . . ?
H28A C28 H28C 109.5 . . ?
H28B C28 H28C 109.5 . . ?
C29 C28 H28A 109.5 . . ?
C29 C28 H28B 109.5 . . ?
C29 C28 H28C 109.5 . . ?
C28 C29 H29 107.7 . . ?
C28 C29 C30 109.53(15) . . ?
C30 C29 H29 107.7 . . ?
C32 C29 C28 112.60(14) . . ?
C32 C29 H29 107.7 . . ?
C32 C29 C30 111.33(15) . . ?
C29 C30 H30A 109.5 . . ?
C29 C30 H30B 109.5 . . ?
C29 C30 H30C 109.5 . . ?
H30A C30 H30B 109.5 . . ?
H30A C30 H30C 109.5 . . ?
H30B C30 H30C 109.5 . . ?
C32 C31 N1 117.68(15) . . ?
C32 C31 C36 124.18(15) . . ?
C36 C31 N1 118.09(15) . . ?
C31 C32 C29 123.15(15) . . ?
C31 C32 C33 116.62(16) . . ?
C33 C32 C29 120.20(16) . . ?
C32 C33 H33 119.3 . . ?
C34 C33 C32 121.36(17) . . ?
C34 C33 H33 119.3 . . ?
C33 C34 H34 120.1 . . ?
C33 C34 C35 119.87(16) . . ?
C35 C34 H34 120.1 . . ?
C34 C35 H35 119.1 . . ?
C34 C35 C36 121.72(17) . . ?
C36 C35 H35 119.1 . . ?
C31 C36 C37 122.73(15) . . ?
C35 C36 C31 116.21(16) . . ?
C35 C36 C37 121.06(16) . . ?
C36 C37 H37 107.4 . . ?
C36 C37 C38 112.71(16) . . ?
C38 C37 H37 107.4 . . ?
C39 C37 C36 111.91(14) . . ?
C39 C37 H37 107.4 . . ?
C39 C37 C38 109.82(16) . . ?
C37 C38 H38B 109.5 . . ?
C37 C38 H38A 109.5 . . ?
C37 C38 H38C 109.5 . . ?
H38B C38 H38A 109.5 . . ?
H38B C38 H38C 109.5 . . ?
H38A C38 H38C 109.5 . . ?
C37 C39 H39A 109.5 . . ?
C37 C39 H39B 109.5 . . ?
C37 C39 H39C 109.5 . . ?
H39A C39 H39B 109.5 . . ?
H39A C39 H39C 109.5 . . ?
H39B C39 H39C 109.5 . . ?
O1 C41 C42 108.41(15) . . ?
O1 C41 C43 108.32(14) . . ?
O1 C41 C44 102.75(13) . . ?
C42 C41 C44 112.28(15) . . ?
C43 C41 C42 109.74(16) . . ?
C43 C41 C44 114.89(17) . . ?
C41 C42 H42A 109.5 . . ?
C41 C42 H42B 109.5 . . ?
C41 C42 H42C 109.5 . . ?
H42A C42 H42B 109.5 . . ?
H42A C42 H42C 109.5 . . ?
H42B C42 H42C 109.5 . . ?
C41 C43 H43A 109.5 . . ?
C41 C43 H43B 109.5 . . ?
C41 C43 H43C 109.5 . . ?
H43A C43 H43B 109.5 . . ?
H43A C43 H43C 109.5 . . ?
H43B C43 H43C 109.5 . . ?
O2 C44 C41 102.49(14) . . ?
O2 C44 C45 109.11(14) . . ?
O2 C44 C46 108.15(14) . . ?
C45 C44 C41 111.90(15) . . ?
C46 C44 C41 114.92(15) . . ?
C46 C44 C45 109.86(15) . . ?
C44 C45 H45A 109.5 . . ?
C44 C45 H45B 109.5 . . ?
C44 C45 H45C 109.5 . . ?
H45A C45 H45B 109.5 . . ?
H45A C45 H45C 109.5 . . ?
H45B C45 H45C 109.5 . . ?
C44 C46 H46A 109.5 . . ?
C44 C46 H46B 109.5 . . ?
C44 C46 H46C 109.5 . . ?
H46A C46 H46B 109.5 . . ?
H46A C46 H46C 109.5 . . ?
H46B C46 H46C 109.5 . . ?
O1 B1 C2 108.73(13) . . ?
O1 B1 H1 109.7 . . ?
O2 B1 O1 106.02(13) . . ?
O2 B1 C2 113.02(13) . . ?
O2 B1 H1 109.7 . . ?
C2 B1 H1 109.7 . . ?

_shelx_res_file                  
;
    mbcbad.res created by SHELXL-2014/7

TITL mbcbad_a.res in P-1
REM Old TITL MBCBAD in P-1
REM SHELXT solution in P-1
REM R1 0.170, Rweak 0.007, Alpha 0.037, Orientation as input
REM Formula found by SHELXT: C46 N2 O2
CELL 1.54184 9.6381 11.485 19.0369 85.238 75.946 75.838
ZERR 2 0.0005 0.0006 0.0009 0.004 0.004 0.005
LATT 1
SFAC C H B N O
UNIT 90 114 2 4 4

L.S. 10 0 0
PLAN  20
SIZE 0.1 0.15 0.2
TEMP -173.15
BOND $H
list 4
fmap 2 53
acta
OMIT 3 9 0
OMIT 2 0 11
REM <olex2.extras>
REM <HklSrc "%.\\MBCBAD.hkl">
REM </olex2.extras>

WGHT    0.064100    0.244500
FVAR       0.60897
O1    5    0.248278    0.480415    0.794738    11.00000    0.02760    0.02825 =
         0.03049    0.00139   -0.00277   -0.00171
O2    5    0.392709    0.578006    0.702951    11.00000    0.03118    0.03065 =
         0.02713    0.00284   -0.00905   -0.00564
N1    4    0.625188    0.308845    0.687528    11.00000    0.02231    0.03001 =
         0.02231    0.00306   -0.00587   -0.00577
N2    4    0.679221    0.216920    0.784246    11.00000    0.02212    0.02783 =
         0.02288    0.00508   -0.00597   -0.00536
C1    1    0.725274    0.220777    0.711603    11.00000    0.02408    0.03050 =
         0.02323    0.00270   -0.00689   -0.00631
C2    1    0.509747    0.360619    0.744288    11.00000    0.02226    0.02892 =
         0.02387    0.00139   -0.00475   -0.00623
C3    1    0.546252    0.302944    0.805563    11.00000    0.02027    0.02781 =
         0.02651    0.00198   -0.00486   -0.00589
C4    1    0.471948    0.318713    0.883084    11.00000    0.02764    0.02356 =
         0.02459    0.00481   -0.00486   -0.00376
C5    1    0.325448    0.313021    0.907424    11.00000    0.02710    0.03438 =
         0.02936    0.00473   -0.00395   -0.00449
AFIX  43
H5    2    0.273342    0.296892    0.874313    11.00000   -1.20000
AFIX   0
C6    1    0.255257    0.330705    0.979531    11.00000    0.03190    0.03918 =
         0.03226    0.00684    0.00147   -0.00427
AFIX  43
H6    2    0.154926    0.327357    0.995512    11.00000   -1.20000
AFIX   0
C7    1    0.329446    0.353124    1.028390    11.00000    0.04881    0.03510 =
         0.02302    0.00266    0.00238   -0.00132
AFIX  43
H7    2    0.280598    0.365375    1.077857    11.00000   -1.20000
AFIX   0
C8    1    0.475381    0.357678    1.004980    11.00000    0.04915    0.04078 =
         0.02923   -0.00094   -0.01328   -0.00656
AFIX  43
H8    2    0.527450    0.372223    1.038544    11.00000   -1.20000
AFIX   0
C9    1    0.546077    0.341081    0.932640    11.00000    0.03012    0.03849 =
         0.03029   -0.00061   -0.00741   -0.00605
AFIX  43
H9    2    0.646224    0.345063    0.916858    11.00000   -1.20000
AFIX   0
C10   1    0.572663   -0.081769    0.790905    11.00000    0.07444    0.09606 =
         0.09946   -0.04142   -0.00371   -0.04989
AFIX 137
H10A  2    0.636742   -0.063379    0.745015    11.00000   -1.50000
H10B  2    0.479755   -0.090578    0.782087    11.00000   -1.50000
H10C  2    0.621212   -0.156812    0.812053    11.00000   -1.50000
AFIX   0
C11   1    0.541980    0.020077    0.843118    11.00000    0.04409    0.03657 =
         0.04526    0.00660   -0.01080   -0.01829
AFIX  13
H11   2    0.497933    0.096221    0.819114    11.00000   -1.20000
AFIX   0
C12   1    0.429425   -0.001659    0.911338    11.00000    0.04131    0.05938 =
         0.06347    0.02138   -0.00529   -0.01382
AFIX 137
H12A  2    0.465522   -0.080242    0.933031    11.00000   -1.50000
H12B  2    0.336120    0.000021    0.898837    11.00000   -1.50000
H12C  2    0.414218    0.061260    0.946036    11.00000   -1.50000
AFIX   0
C13   1    0.682405    0.035584    0.860646    11.00000    0.03690    0.02856 =
         0.02858    0.00339   -0.00490   -0.00507
C14   1    0.748331    0.130751    0.832988    11.00000    0.02770    0.02856 =
         0.02107    0.00336   -0.00590   -0.00087
C15   1    0.877399    0.145460    0.848780    11.00000    0.02554    0.03943 =
         0.02788    0.00160   -0.00687   -0.00154
C16   1    0.942611    0.057520    0.893437    11.00000    0.02939    0.05206 =
         0.03529    0.00363   -0.01180    0.00387
AFIX  43
H16   2    1.030698    0.063872    0.905254    11.00000   -1.20000
AFIX   0
C17   1    0.882056   -0.038247    0.920741    11.00000    0.04092    0.04497 =
         0.03222    0.01107   -0.00737    0.00988
AFIX  43
H17   2    0.928940   -0.097144    0.950865    11.00000   -1.20000
AFIX   0
C18   1    0.753295   -0.049579    0.904700    11.00000    0.04848    0.03206 =
         0.03330    0.00926   -0.00124   -0.00223
AFIX  43
H18   2    0.712843   -0.116228    0.923973    11.00000   -1.20000
AFIX   0
C19   1    0.947365    0.250062    0.820423    11.00000    0.02818    0.04950 =
         0.04727    0.00832   -0.01586   -0.01194
AFIX  13
H19   2    0.881722    0.306375    0.792799    11.00000   -1.20000
AFIX   0
C20   1    1.098163    0.207466    0.768554    11.00000    0.03829    0.07904 =
         0.03812    0.00627   -0.00690   -0.02575
AFIX 137
H20A  2    1.164394    0.151931    0.794524    11.00000   -1.50000
H20B  2    1.139616    0.276916    0.750116    11.00000   -1.50000
H20C  2    1.086635    0.166388    0.727947    11.00000   -1.50000
AFIX   0
C21   1    0.963766    0.319359    0.882313    11.00000    0.03059    0.06575 =
         0.07365   -0.01449   -0.01114   -0.01617
AFIX 137
H21A  2    0.866837    0.349435    0.914094    11.00000   -1.50000
H21B  2    1.007191    0.387149    0.862160    11.00000   -1.50000
H21C  2    1.027744    0.265753    0.910213    11.00000   -1.50000
AFIX   0
C22   1    0.996905   -0.064255    0.642804    11.00000    0.03799    0.03866 =
         0.03778   -0.00172   -0.01399    0.00481
AFIX  43
H22   2    1.016974   -0.147012    0.656539    11.00000   -1.20000
AFIX   0
C23   1    0.886317    0.016433    0.686903    11.00000    0.03191    0.03828 =
         0.02936    0.00096   -0.00926   -0.00045
AFIX  43
H23   2    0.833402   -0.011003    0.731439    11.00000   -1.20000
AFIX   0
C24   1    0.851594    0.137757    0.666687    11.00000    0.02223    0.03616 =
         0.02600   -0.00052   -0.00866   -0.00397
C25   1    0.934218    0.176035    0.601808    11.00000    0.02274    0.03947 =
         0.02962    0.00010   -0.00730   -0.00298
AFIX  43
H25   2    0.912748    0.258228    0.586945    11.00000   -1.20000
AFIX   0
C26   1    1.047365    0.094499    0.559079    11.00000    0.02532    0.05153 =
         0.03104   -0.00205   -0.00395   -0.00533
AFIX  43
H26   2    1.104125    0.121688    0.515605    11.00000   -1.20000
AFIX   0
C27   1    1.078451   -0.025774    0.579017    11.00000    0.02705    0.05036 =
         0.03590   -0.00742   -0.00710    0.00637
AFIX  43
H27   2    1.155112   -0.081398    0.549157    11.00000   -1.20000
AFIX   0
C28   1    0.604244    0.046900    0.574838    11.00000    0.04167    0.03757 =
         0.04023   -0.00281   -0.01118   -0.00784
AFIX 137
H28A  2    0.612284    0.043686    0.522685    11.00000   -1.50000
H28B  2    0.555678   -0.015337    0.600250    11.00000   -1.50000
H28C  2    0.702736    0.033220    0.584086    11.00000   -1.50000
AFIX   0
C29   1    0.513680    0.170534    0.602167    11.00000    0.03137    0.03722 =
         0.02745   -0.00085   -0.00633   -0.00915
AFIX  13
H29   2    0.501791    0.169479    0.655865    11.00000   -1.20000
AFIX   0
C30   1    0.359623    0.192590    0.587080    11.00000    0.03151    0.04517 =
         0.04166   -0.00631   -0.00540   -0.01210
AFIX 137
H30A  2    0.301168    0.271129    0.605362    11.00000   -1.50000
H30B  2    0.311212    0.129628    0.611477    11.00000   -1.50000
H30C  2    0.368260    0.191076    0.534780    11.00000   -1.50000
AFIX   0
C31   1    0.634551    0.342263    0.611446    11.00000    0.01947    0.03421 =
         0.02128    0.00312   -0.00443   -0.00184
C32   1    0.588628    0.271053    0.569996    11.00000    0.01910    0.03452 =
         0.02712    0.00010   -0.00468   -0.00089
C33   1    0.610381    0.298703    0.495749    11.00000    0.02432    0.04295 =
         0.02491   -0.00188   -0.00757   -0.00162
AFIX  43
H33   2    0.581897    0.251626    0.465421    11.00000   -1.20000
AFIX   0
C34   1    0.672345    0.392927    0.465664    11.00000    0.02474    0.04742 =
         0.02281    0.00418   -0.00473    0.00046
AFIX  43
H34   2    0.687503    0.409524    0.415002    11.00000   -1.20000
AFIX   0
C35   1    0.712488    0.463412    0.509543    11.00000    0.02559    0.04012 =
         0.02868    0.00919   -0.00465   -0.00632
AFIX  43
H35   2    0.753081    0.529135    0.488393    11.00000   -1.20000
AFIX   0
C36   1    0.694809    0.440305    0.583841    11.00000    0.02079    0.03673 =
         0.02725    0.00537   -0.00571   -0.00342
C37   1    0.741020    0.517999    0.631251    11.00000    0.03194    0.03813 =
         0.03221    0.00671   -0.00909   -0.01368
AFIX  13
H37   2    0.686252    0.507344    0.682276    11.00000   -1.20000
AFIX   0
C38   1    0.905476    0.480133    0.629898    11.00000    0.03971    0.05737 =
         0.07032   -0.00730   -0.02515   -0.01155
AFIX 137
H38B  2    0.931499    0.537961    0.656538    11.00000   -1.50000
H38A  2    0.962448    0.478068    0.579618    11.00000   -1.50000
H38C  2    0.927684    0.400148    0.652673    11.00000   -1.50000
AFIX   0
C39   1    0.699379    0.650954    0.610878    11.00000    0.05526    0.04106 =
         0.04720    0.00760   -0.01911   -0.01828
AFIX 137
H39A  2    0.757035    0.665560    0.562368    11.00000   -1.50000
H39B  2    0.719912    0.698419    0.645980    11.00000   -1.50000
H39C  2    0.594400    0.674415    0.611178    11.00000   -1.50000
AFIX   0
C41   1    0.194465    0.606654    0.802660    11.00000    0.03444    0.02916 =
         0.03360   -0.00003   -0.00680    0.00173
C42   1    0.064469    0.647663    0.766382    11.00000    0.03216    0.04203 =
         0.05772    0.00796   -0.01064   -0.00136
AFIX 137
H42A  2    0.098842    0.634291    0.714210    11.00000   -1.50000
H42B  2    0.021122    0.733351    0.774650    11.00000   -1.50000
H42C  2   -0.009731    0.601587    0.787075    11.00000   -1.50000
AFIX   0
C43   1    0.142975    0.632495    0.883425    11.00000    0.05991    0.04052 =
         0.03948   -0.00451    0.00260    0.00386
AFIX 137
H43A  2    0.057668    0.598446    0.904411    11.00000   -1.50000
H43B  2    0.115491    0.719523    0.890079    11.00000   -1.50000
H43C  2    0.222719    0.596103    0.907623    11.00000   -1.50000
AFIX   0
C44   1    0.329270    0.656482    0.762371    11.00000    0.03858    0.02952 =
         0.03203    0.00139   -0.01339   -0.00522
C45   1    0.441051    0.645912    0.809254    11.00000    0.05133    0.03346 =
         0.04134    0.00086   -0.02358   -0.00763
AFIX 137
H45A  2    0.458300    0.565410    0.831812    11.00000   -1.50000
H45B  2    0.402409    0.706099    0.847038    11.00000   -1.50000
H45C  2    0.533798    0.659478    0.778839    11.00000   -1.50000
AFIX   0
C46   1    0.292015    0.784336    0.732169    11.00000    0.04796    0.03060 =
         0.04852    0.00434   -0.02138   -0.00644
AFIX 137
H46A  2    0.383065    0.810112    0.710281    11.00000   -1.50000
H46B  2    0.233329    0.838067    0.771453    11.00000   -1.50000
H46C  2    0.235670    0.787131    0.695332    11.00000   -1.50000
AFIX   0
B1    3    0.362901    0.460010    0.727290    11.00000    0.02428    0.02988 =
         0.02573   -0.00007   -0.00908   -0.00439
AFIX  13
H1    2    0.325479    0.427969    0.690068    11.00000   -1.20000
AFIX   0
HKLF 4

REM  mbcbad_a.res in P-1
REM R1 =  0.0484 for    5448 Fo > 4sig(Fo)  and  0.0626 for all    6844 data
REM    463 parameters refined using      0 restraints

END

WGHT      0.0640      0.2443

REM Highest difference peak  0.221,  deepest hole -0.296,  1-sigma level  0.041
Q1    1   0.5601  0.3773  0.7832  11.00000  0.05    0.22
Q2    1   0.7210  0.4752  0.6073  11.00000  0.05    0.20
Q3    1   0.3410  0.4017  0.6672  11.00000  0.05    0.20
Q4    1   0.4900  0.5826  0.6588  11.00000  0.05    0.18
Q5    1   0.1474  0.4553  0.8373  11.00000  0.05    0.17
Q6    1   0.4404  0.4103  0.7386  11.00000  0.05    0.16
Q7    1   0.8012 -0.0260  0.7257  11.00000  0.05    0.16
Q8    1   0.5411  0.2320  0.5856  11.00000  0.05    0.15
Q9    1   0.5967  0.3163  0.5932  11.00000  0.05    0.15
Q10   1   0.9674  0.2670  0.8608  11.00000  0.05    0.15
Q11   1   0.4210 -0.0856  0.9184  11.00000  0.05    0.15
Q12   1   0.2624  0.6456  0.7969  11.00000  0.05    0.15
Q13   1   0.6584  0.1704  0.7434  11.00000  0.05    0.15
Q14   1   0.7405  0.0626  0.8182  11.00000  0.05    0.14
Q15   1   0.2415  0.6613  0.8174  11.00000  0.05    0.14
Q16   1   0.5591  0.3623  0.8409  11.00000  0.05    0.14
Q17   1   0.1757  0.7138  0.8944  11.00000  0.05    0.14
Q18   1   0.9315  0.1755  0.8200  11.00000  0.05    0.14
Q19   1   0.7314  0.2757  0.7591  11.00000  0.05    0.14
Q20   1   0.4219  0.2638  0.8950  11.00000  0.05    0.14
;
_shelx_res_checksum              58278
_olex2_date_sample_data_collection 2019-02-07
_olex2_submission_special_instructions 'No special instructions were received'
